# Supplementary material for: Strategy for Conjugating Oligopeptides to Mesoporous Silica Nanoparticles Using Diazirine-Based Heterobifunctional Linkers
Source: Nanomaterials (Basel). 2022 Feb 11;12(4):608. doi: 10.3390/nano12040608 (PMC8880541; doi:10.3390/nano12040608)
Supplement: Supplementary file 1 [file nanomaterials-12-00608-s001.zip]

Archive with 1 entries (1 files):
- nanomaterials-1475963-supplementary.pdf
